# Supplementary material for: Migration through a Major Andean Ecogeographic Disruption as a Driver of Genetic and Phenotypic Diversity in a Wild Tomato Species
Source: Mol Biol Evol. 2021 Apr 3;38(8):3202–19. doi: 10.1093/molbev/msab092 (PMC8321546; doi:10.1093/molbev/msab092)
Supplement: msab092_Supplementary_Data [file msab092_supplementary_data.zip]

Archive with 4 entries (4 files):
- SuppFig_combined_v2.pdf
- SuppFile1_Sample_RADseq_descriptors_updated.xlsx
- SuppFile2_Primers.xlsx
- SupplementaryText_1_v5.pdf
