# Supplementary material for: Migration through a Major Andean Ecogeographic Disruption as a Driver of Genetic and Phenotypic Diversity in a Wild Tomato Species
Source: Mol Biol Evol. 2021 Apr 3;38(8):3202–19. doi: 10.1093/molbev/msab092 (PMC8321546; doi:10.1093/molbev/msab092)
Supplement: msab092_Supplementary_Data [file msab092_supplementary_data.zip › SuppFile1_Sample_RADseq_descriptors_updated.xlsx]

## Sheet: Legend
	Supplementary File S1: Descriptive statistics of accessions, RAD-seq data and their association with other traits assayed in this study. T/B stands for technical or biological replicates. Rows are colored by SNAPP cluster ID.

## Sheet: Data
Accessions	Collection year	geography	lat	lon	elevation	T/B replicates	Mating_system	SNAPP_cluster	Loci_prefiltering	Loci_after_filtering	Observed_Homozygosity	Expected_Homozygosity	Observed_Heterozygosity	ANGSD_Heterozygosity	Fraction_missing_data	mean_depth_prefilter	mean_depth_final
LA1625	1974	Ecuador	-1.5	-80.5167	300	3T	SC-2	1	386843	245298	0.961569	0.736103	0.0384308	0.00126406	0.0352588	10.388	16.8064
LA0407	1956	Ecuador	-2.18056	-79.8836	70	2T	SC-2	1	375249	247113	0.921255	0.735484	0.0787454	0.0036867	0.0281205	8.227	12.9839
LA1223	1970	Ecuador	-2.19583	-78.8506	2200		SC-3	1	308354	237085	0.942485	0.73569	0.0575152	0.00232937	0.06756	4.3	5.95353
LA1362	1970	Peru	-9.53333	-77.7667	2100-2300		NA	1	337568	243399	0.982309	0.735309	0.0176911	0.000566926	0.0427274	5.496	7.82504
LA2119	1981	Ecuador	-3.62222	-79.2381	2600		SC-1	2	308150	241404	0.946956	0.735566	0.0530439	0.00153808	0.0505736	4.731	6.67651
LA2861	1985	Ecuador	-3.81667	-79.2667	2090	2T	SC-1	2	352372	248105	0.974253	0.734472	0.0257472	0.000870895	0.024219	10.318	16.3939
LA2128	1980	Ecuador	-3.89361	-78.7803	750		SC-1	2	329182	242635	0.928329	0.73632	0.0716714	0.00196086	0.0457322	6.042	8.77723
LA2114	1980	Ecuador	-3.93333	-79.225	2100		SC-1	2	210653	178002	0.951315	0.744729	0.0486848	0.00236194	0.29993	2.296	2.73508
LA1252	1970	Ecuador	-4	-79.2167	2200	2T	SC-1	2	350451	246443	0.962458	0.735306	0.0375421	0.00119328	0.0307556	9.249	14.53
LA2105	1980	Ecuador	-4.03417	-79.1989	2200	2T	SC-1	2	355627	248306	0.971749	0.734559	0.0282514	0.00095961	0.0234285	10.895	17.4191
LA2106	1980	Ecuador	-4.2	-79.2167	1700		SC-1	2	290880	238432	0.97086	0.735654	0.0291404	0.000962299	0.0622623	4.139	5.69778
LA2103	1980	Ecuador	-4.23333	-79.45	1600		SC-1	2	299481	240543	0.972263	0.735049	0.0277372	0.000869813	0.0539599	4.559	6.34173
LA2860	1985	Ecuador	-4.33333	-79.55	1700		SC-5	2	300650	236112	0.957228	0.736046	0.0427721	0.0016629	0.0713867	4.371	5.9962
LA2859	1985	Ecuador	-4.36306	-79.1747	1200		SC-5	2	325652	242118	0.962911	0.735286	0.0370894	0.00118748	0.0477655	5.941	8.63899
LA2855	1984	Ecuador	-4.1	-79.95	1900		MP	3	309549	239233	0.953418	0.735472	0.0465822	0.0025584	0.059112	4.609	6.45775
LA2869	1985	Ecuador	-4.11667	-79.3667	2050		#	3	295708	236126	0.949023	0.736653	0.050977	0.00259455	0.0713317	4.15	5.4287
LA2100	1980	Ecuador	-4.36	-79.7964	1200		#	3	314900	241289	0.94013	0.735953	0.0598701	0.00318808	0.0510259	4.546	6.41651
LA2098_1	1980	Ecuador	-4.36583	-79.8128	700	2T, 1B	MP	3	344772	233410	0.846159	0.739086	0.153841	0.00662482	0.0820135	5.178	7.63984
LA2098_2	1980	Ecuador	-4.36583	-79.8128			MP	3	325746	242261	0.923108	0.735963	0.0768923	0.00359592	0.0472031	5.14	7.31928
LA1739	1976	Peru	-5.36667	-79.6	1200		SI	4	314854	235376	0.922911	0.736078	0.0770894	0.00388024	0.0742814	5.141	7.49183
LA2171	1980	Peru	-5.92528	-79.5447	800		MP	4	339848	236514	0.941695	0.735836	0.0583052	0.00356799	0.0698057	8.831	13.8434
LA2541	1983	Peru	-5.92528	-79.5447	600		SI	4	286465	227315	0.931399	0.736204	0.0686008	0.00435574	0.105985	4.086	5.65308
LA2409	1982	Peru	-12.2894	-75.8075	3000		NA	4	318594	236041	0.861278	0.736673	0.138722	0.00715399	0.071666	4.29	6.14049
LA2175	1980	Peru	-5.14167	-79.0083	1150	2T	MP	5	368471	243704	0.890461	0.735694	0.109539	0.00445838	0.0415279	12.855	21.5766
LA1737	1977	Peru	-5.29167	-79.4236	1900		SI	5	331680	238054	0.874549	0.737102	0.125451	0.00537692	0.063749	7.166	10.9879
LA2204	1980	Peru	-5.79722	-77.8661	1900		SI	5	254265	222310	0.929657	0.736606	0.0703432	0.00367134	0.125669	3.477	4.6548
LA2196	1980	Peru	-6.18111	-77.9114	1600		SI	5	263825	230925	0.936248	0.736185	0.0637523	0.00332169	0.0917869	4.102	5.4846
LA2156	1980	Peru	-6.53	-78.79	1700		SI	5	267152	224777	0.858064	0.737954	0.141936	0.0058523	0.115967	3.412	4.63454
LA2155	1980	Peru	-6.67	-78.5311	2600	2T	SI	5	330217	242638	0.936659	0.736003	0.0633413	0.00342426	0.0457204	9.815	15.8442
LA2324	1980	Peru	-6.7	-77.7975	2300		SI	5	294485	238961	0.927005	0.736296	0.0729952	0.00367992	0.0601818	5.445	7.64954
LA1352	1970	Peru	-7.33361	-78.7969	2100	2T	SI	6	312547	240606	0.914998	0.736463	0.085002	0.00443835	0.0537121	6.094	9.1683
LA1354	1970	Peru	-7.41667	-78.7833	2300		SI	6	230189	211599	0.933128	0.738189	0.0668718	0.00442073	0.167795	2.96	3.78677
LA1986	1979	Peru	-7.97778	-78.6472	1900	2T	SI	6	344004	243316	0.902608	0.735686	0.0973919	0.00578151	0.0430538	9.712	15.719
LA2329	1980	Peru	-7.82028	-77.7128	2450		SI	7	294886	235744	0.93982	0.73593	0.0601797	0.00304	0.072834	5.842	8.55248
LA2574	1983	Peru	-9.53333	-77.8	2000		SI	7	243115	219922	0.948204	0.73578	0.0517956	0.0026878	0.135061	3.496	4.5745
LA1361	1970	Peru	-9.55	-77.8917	1490		SI	7	282401	236899	0.942782	0.734361	0.0572185	0.00284465	0.0682915	5.152	7.36668
LA1777	1976	Peru	-9.55	-77.6667	3216	3T	SI	7	347161	238428	0.896585	0.736874	0.103415	0.00523817	0.062278	9.926	16.5439
LA1778	1976	Peru	-9.55	-77.7	3002	2T	SI	7	322677	242030	0.924154	0.734986	0.075846	0.00370575	0.0481116	9.037	14.2178
LA2976	1989	Peru	-9.55833	-77.7	3000	2T	SI	7	337255	241551	0.904459	0.735648	0.0955409	0.0045935	0.0499955	10.7	16.1653
LA2650	1984	Peru	-4.63	-79.95	800		NA	8	254492	229259	0.945599	0.735575	0.0544014	0.00208581	0.0983391	4.078	5.29287
LA1772	1976	Peru	-11.4833	-76.65	2500		SI	8	304789	238743	0.927994	0.736495	0.0720063	0.0033689	0.0610392	6.171	9.09825
LA0094	1948	Peru	-11.5167	-76.6833	1600-2100		MP	8	324737	244995	0.918774	0.734788	0.0812261	0.00334638	0.0364504	9.339	14.5682
LA1298	1970	Peru	-11.5833	-76.75	1600		SI	8	272395	233954	0.916385	0.736429	0.0836147	0.00374966	0.079874	4.267	5.81347
LA1560	1973	Peru	-11.85	-76.3833	2400		SC-4	8	259843	233743	0.961393	0.734885	0.0386065	0.00152528	0.0807038	4.318	5.82059
LA1753	1976	Peru	-11.8847	-76.4397	2300	2T	SC-4	8	331476	241012	0.936128	0.736207	0.0638723	0.0025412	0.0521153	10.779	17.5267
LA1691	1975	Peru	-12.4597	-75.9181	2900		SC-4	8	264169	234947	0.963881	0.734466	0.0361188	0.00131479	0.0759686	4.865	6.50471
LA1681	1976	Peru	-12.75	-75.8333	LA1681	2450	SC-4	8	297990	242318	0.968331	0.733607	0.0316691	0.00124196	0.0469789	8.091	12.0728
LA1731	1976	Peru	-13.2019	-75.575	2000	2T	SC-4	8	298592	240466	0.953532	0.735001	0.0464681	0.00184409	0.0542627	7.368	10.9171
LA1721	1976	Peru	-13.4353	-75.4653	2100		SC-4	8	313084	236849	0.914756	0.737384	0.0852442	0.00324044	0.0684881	6.842	10.4133
LA1928	1979	Peru	-14.3986	-74.8228	2660	2T	SC-4	8	302920	239255	0.961765	0.735068	0.0382354	0.00155596	0.0590255	8.168	12.387
LA2975	1988	Peru	-9.55	-77.6833	3200	2T	SI	NA	331699	239119	0.790477	0.736848	0.209523	0.00810643	0.0595604	6.1	8.70445
LA0716	1959	Peru			50	2T	S. pennellii	Outgroup	375384	-	-	-	-	0.0150685	0.22	8.42	-
LA1674	1976	Peru			LA1674	500	S. pennellii	Outgroup	217250	163100	0.927676	0.753933	0.0723237	0.00854425	0.358538	4.055	5.10473
LA1809	1978	Peru			10		S. pennellii	Outgroup	211795	158514	0.966009	0.75596	0.0339907	0.00679349	0.376575	4.627	6.21963
LA1941	1979	Peru			1100		S. pennellii	Outgroup	229582	162982	0.980918	0.755355	0.0190819	0.00348958	0.359002	8.092	10.7911
