# Supplementary material for: Migration through a Major Andean Ecogeographic Disruption as a Driver of Genetic and Phenotypic Diversity in a Wild Tomato Species
Source: Mol Biol Evol. 2021 Apr 3;38(8):3202–19. doi: 10.1093/molbev/msab092 (PMC8321546; doi:10.1093/molbev/msab092)
Supplement: msab092_Supplementary_Data [file msab092_supplementary_data.zip › SuppFile2_Primers.xlsx]

## Sheet: Legend
	Supplemental File S2: Primers used for Targeted Sanger sequencing and for S-RNase and HT allele identification

## Sheet: Data
Target/RAD locusID	Primer Name	Sequence(5'->3')	BLAST
77821	CM1-F	GTGTATGAAACTCTTGGACATTAGCCT	HG975443.1:26482777-26482984 Solanum pennellii chromosome ch04 complete genome
	CM2-R	GGATACGGAGAATTTCGTTGAGTAAC
129683	CM3-F	GTAGCAATGGTAGAGGGAGGTATC	HG975442.1:606999-607147 Solanum pennellii chromosome ch03 complete genome
	CM4-R	CTAGTGGCAACCTGAACTATATCC
18212	CM7-F	ACAAACTCTACTCCGTTGTCC	HG975447.1:70161129-70161379 Solanum pennellii chromosome ch08 complete genome
	CM8-R	TTGAAGTGGATAGGTTTGAGC
46312	CM11-F	GTTGCTAGTATGTATCCAATAATTATG	HG975441.1:53247706-53248006 Solanum pennellii chromosome ch02, complete genome
	CM12-R	TGCAAAGGTGAAGAAAGCC
5644	CM13-F	TGAAAACATAATATGCCTCAGG	HG975450.1:45046195-45046331 Solanum pennellii chromosome ch11 complete genome
	CM14-R	TTGTGCGTTTATTGTCTGAAG
96307	CM17-F	AGTGATATTTAGTGGCGAATG	HG975450.1:65336264-65336471 Solanum pennellii chromosome ch11 complete genome
	CM18-R	AGCATAGAAAGGAGAGGAATC
135142	CM19-F	TGAAATGTGCTGATGTTCATCC	HG975442.1:67105762-67105974 Solanum pennellii chromosome ch03 complete genome
	CM20-R	AGCTCGAATTAAGGAGTTCCAG
19144	CM21-F	TAACTTGTGGTGACAGTGTCG	HG975445.1:49824838-49825029 Solanum pennellii chromosome ch06 complete genome
	CM22-R	ATGCACTCAAGGTTCGTTCTC
32713	CM23-F	AAGCATAGGGATCATTGTTGTC	HG975451.1:27973064-27973251 Solanum pennellii chromosome ch12 complete genome
	CM24-R	GTGTCTATTTGCAATTATGTGTTTC
74694	CM25-F	GTGGTGCATTCTTCCAATATCAC	HG975448.1:50601610-50601815 Solanum pennellii chromosome ch09 complete genome
	CM26-R	TCTTCCCATCCCACTTCAAAATTTC
119691	CM27-F	TGTAGAGACAATGGTAGCATCC	HG975442.1:69209752-69209910 Solanum pennellii chromosome ch03 complete genome
	CM28-R	TCTTCCTCTTAGATTTGAACTTGC
10871	CM29-F	ATGGGACAAGTCTTGCCTTTATG	HG975441.1:37216730-37216857 Solanum pennellii chromosome ch02 complete genome
	CM30-R	ATTTCTTTCTCTTCAAACAGTCCAC
63672	CM31-F	ACAAATTGTCCACCCTCTTTAGC	HG975447.1:58548008-58548158 Solanum pennellii chromosome ch08 complete genome
	CM32-R	TGAGCACTGCTGGTTTCTTG
85323	CM33-F	AGGCATCTCAGTCCCAAAG	HG975451.1:5883208-5883404 Solanum pennellii chromosome ch12 complete genome
	CM34-R	TCCCTAGAAAGATCCTCCGTATC
45627	CM35-F	GCAATGATCATGGAAGAGTTGG	HG975442.1:71500263-71500432 Solanum pennellii chromosome ch03 complete genome
	CM36-R	TTTCGCCTCCTCTCTGC
10450	CM41-F	TAGGTGAGGCGGACAAGTAATC	HG975451.1:66431277-66431396 Solanum pennellii chromosome ch12 complete genome
	CM42-R	GTACTCAACTAGCAGATTTTCCTAATAG
54720	CM43-F	CTCCAAGCACCAAGATCAAATC	HG975451.1:27370093-27370272 Solanum pennellii chromosome ch12 complete genome
	CM44-R	GCCAAGCCAAGGGAAAATTG
82628	CM52-F	AGGTTAAATCTCAAGGTGAATGTAGG	HG975449.1:33929749-33930049 Solanum pennellii chromosome ch10, complete genome
	CM53-R	GGTTGAAGCATCATCCTTTGGAAC
53693	CM55-R	CTCAGAGGTATTATAGAAGCCCTTTAC	HG975443.1:37137091-37137391 Solanum pennellii chromosome ch04, complete genome
	CM56-F	GAAATGATTAAACCACAGCTAATGTCAG
138956	CM58-F	CACGCAGAGATATATACCTTGGC	HG975443.1:1496305-1496425 Solanum pennellii chromosome ch04 complete genome
	CM47-R	GGATAAGAAGCATAGAATTGGTCAG
63597	CM59-F	TCATCAATGTCATCCAAGTAGGAACAG	HG975450.1:59307011-59307202 Solanum pennellii chromosome ch11 complete genome
	CM60-R	TTGCTTCAGAAAGAGTGTATCTGC
47097	CM61-F	CATATTTAGGACCACTTTACAG	HG975450.1:34788570-34788761 Solanum pennellii chromosome ch11, complete genome
	CM62-R	GTTGTAGGTATGCTTTTCTTG
hab-7	hab-7_F	CTAGAGAATGTATAAGTCACAGATCC	D17325.1 Solanum peruvianum S13/hab-7 S-RNase allele
	hab-7_R	ATTCCCTTCCACTGGTTCC
hab-6	hab-6_F	CATGGGCTTTGGCCGGATAAT	GU361149.1 Solanum habrochaites hab-6 S-RNase allele
	hab-6_R	CTCACGGAATTGTTCCTCGATC
LhgSRN-1 TE + 5'UTR region	Kon502_F2	GACCTACGTGGCACTATCTTG	AB072478 Solanum habrochaites LhgSRN-1 S-RNase allele
	Kon503_R3	CATCCCAATTGACGGTATGGG
HT-A	HTA_F	AAAATCTTACAAAATGGCATTCAAGGCA	GU362649.1 Solanum habrochaites HT-A
	HTA_R	TTCTCTAACAACACATGGCTTTACAAAC
